# Supplementary material for: Multiparametric Magnetic Resonance Imaging for Immediate Target Hit Assessment of CD13—Targeted Tissue Factor tTF-NGR in Advanced Malignant Disease
Source: Cancers (Basel). 2021 Nov 23;13(23):5880. doi: 10.3390/cancers13235880 (PMC8657298; doi:10.3390/cancers13235880)
Supplement: Supplementary file 1 [file cancers-13-05880-s001.zip]

Archive with 1 entries (1 files):
- cancers-1432721-supplementary.pdf
